# Supplementary material for: Multicenter study on long-term growth in patients with phenylketonuria
Source: Orphanet J Rare Dis. 2025 Aug 4;20:400. doi: 10.1186/s13023-025-03946-3 (PMC12323032; doi:10.1186/s13023-025-03946-3)
Supplement: Supplementary file 1 — Additional file1 (XLSX 42 KB) [file 13023_2025_3946_MOESM1_ESM.xlsx]

## Sheet: Sheet1
Country	Sex		Phe intake 1	Phe intake 2	Phe intake 3	Phe intake 4	Phe intake 5	Phe intake 6	Phe intake 7	Phe intake 8	Phe intake 9	Phe intake 10	Phe intake 11	Phe intake 12	Phe intake 13	Phe intake 14	Phe intake 15	Phe intake 16	Phe intake 17	Phe intake 18	AA Mix1	AA Mix2	AA Mix3	AA Mix4	AA Mix5	AA Mix6	AA Mix7	AA Mix8	AA Mix9	AA Mix10	AA Mix11	AA Mix12	AA Mix13	AA Mix14	AA Mix15	AA Mix16	AA Mix17	AA Mix18	Median Phe lev 1	Median Phe lev 2	Median Phe lev 3	Median Phe lev 4	Median Phe lev 5	Median Phe lev 6	Median Phe lev 7	Median Phe lev 8	Median Phe lev 9	Median Phe lev 10	Median Phe lev 11
Spain	0	Average	463.462	557.143	564.286	567.857	567.857	589.286	646.429	664.286	700	707.143	714.286	721.429	714.286	696.429	696.429	707.143	742.857	778.571	2.30769	2.53571	2.53571	2.53571	2.53571	2.28571	2.17857	2.17857	2.13286	2.04	1.83357	1.83143	1.69857	1.64154	1.55214	1.47643	1.37571	1.37	464.308	455.571	412.714	422.571	410.571	432.857	377.143	372.429	371.143	387.429	392.571
Spain	0	SD	166.651	191.007	190.575	188.728	188.728	206.787	180.239	173.68	135.873	126.881	135.062	131.559	123.146	104.632	104.632	99.7249	79.8596	117.202	0.560449	0.307864	0.307864	0.307864	0.307864	0.468807	0.420949	0.420949	0.354367	0.307746	0.385419	0.356993	0.328044	0.389248	0.441382	0.441929	0.393832	0.374844	106.814	115.926	122.494	111.401	149.338	147.737	95.4172	113.683	107.328	132.81	131.658
UK	0	Average	233.824	250	264.706	286.765	294.118	294.118	295.588	291.765	307.353	307.941	334.412	370.588	372.059	507.353	510.294	564.765	588.235	620.833	2.47059	2.34706	2.17059	2.04353	2.05294	2.00588	1.95882	1.85294	1.72353	1.62353	1.5	1.34706	1.21765	1.15125	1.125	1.0625	1.0875	1.05455	257.294	284.529	304.882	297.588	325.471	298.941	335.353	319.059	322.588	365.588	393.529
UK	0	SD	59.9096	70.7107	100.023	106.477	130.662	128.248	129.674	130.491	133.687	137.364	139.271	137.567	134.595	413.046	412.506	476.465	538.162	615.596	0.3853	0.312485	0.342353	0.325901	0.328096	0.328768	0.269395	0.302319	0.323128	0.290537	0.297909	0.30438	0.23779	0.231283	0.208167	0.280179	0.255278	0.238175	86.3009	81.1096	102.949	97.0799	102.168	95.2743	113.711	99.3387	117.713	129.324	147.063
Nederland	0	Average	324.091	372.727	475	459	465.182	512.182	532.727	554.636	569.091	605.091	592.455	608	657	695.636	688.091	568.6	683.4	679	1.83455	1.88545	1.92091	1.65545	1.74273	1.60818	1.55909	1.48909	1.46	1.39727	1.21455	1.15818	1.134	0.992	0.883636	0.9	0.91	0.88	229.545	239.091	261.818	294.364	283.864	300.227	298.591	326.318	278.909	315.727	283.864
Nederland	0	SD	117.468	142.721	151.764	200.775	233.62	259.472	261.919	263.47	278.897	303.652	282.587	264.878	266.67	293.44	293.487	183.776	347.15	351.966	0.516108	0.259976	0.325068	0.312005	0.343106	0.332801	0.305302	0.291666	0.269481	0.295672	0.317029	0.279314	0.331636	0.338487	0.235846	0.256818	0.0975412	0.120167	75.2481	97.2064	133.478	147.665	151.729	140.296	99.2947	110.484	89.4013	123.301	97.4854
Turkey	0	Average	333.75	372.25	386.25	433.75	472.75	491.25	484.75	358.5	338.5	360.75	532.75	538.75	691.75	581.25	713.25	787.5	565	574	0.878	0.95625	0.93075	0.68525	0.698	0.725	0.68525	0.89975	0.817	0.736	0.56525	0.6455	0.47925	0.53125	0.472	0.5135	0.678	0.5175	642	572.175	599.4	722.4	754.65	800.925	833.4	885.1	788.925	773.175	1149.45
Turkey	0	SD	92.363	86.0828	59.0106	88.2624	134.53	193.321	219.359	97.9132	68.7338	34.4807	161.706	77.345	213.898	143.581	222.922	371.231	49.4975	36.7696	0.101341	0.19551	0.290842	0.0807728	0.129151	0.125823	0.156411	0.194481	0.306115	0.279794	0.23447	0.16785	0.170338	0.164236	0.14493	0.184555	0.0226274	0.0827315	306.108	320.587	325.946	160.251	221.182	142.866	131.629	176.426	205.329	254.861	298.856
Germany	0	Average	245	237.5	267.143	291.429	288.889	323.125	308.636	329.091	351.818	358.182	394.545	420	523.5	533.125	571.111	605.556	613.889	728.125	1.52286	1.22667	1.38875	1.3275	1.22556	1.22111	1.13727	1.09091	1.10273	1.01727	0.924545	0.974545	0.913636	0.9425	0.837778	0.745556	0.712	0.656	224.667	197.25	283.275	271.5	324.744	267.9	258.545	233.455	267	288	310.909
Germany	0	SD	97.5192	35.3553	75.6559	141	122.927	159.842	92.6038	98.1279	92.3924	91.3037	112.549	130	179.382	183.399	229.698	252.654	240.153	314.369	0.19805	0.33812	0.178841	0.197104	0.324812	0.282818	0.174648	0.294362	0.250842	0.207947	0.289944	0.255944	0.160827	0.138641	0.201419	0.197048	0.188786	0.147136	64.4903	71.8167	91.786	92.104	190.437	145.788	126.384	112.16	129.251	149.079	100.617
Denmark	0	Average	286.111	304.014	345.362	364.138	396.146	425.608	447.938	485.746	524.269	637.579	686.3	560.545	588.258	546.509	547.291	747.364	593	772.333																			367.567	345.833	340.733	341.067	332.4	341.8	317.667	373.633	433.067	484.1	491.267
Denmark	0	SD	83.3869	78.4965	140.757	147.572	165.31	181.314	181.623	200.488	221.502	460.647	634.289	204.022	188.282	91.4235	87.0426	650.995	110.6	483.9																			59.9425	73.1417	64.707	104.575	60.2205	71.1336	72.6903	79.1877	115.924	130.287	176.586
Brussels	0	Average	314.5	299.25	321.25	405	412.5	450	452.5	462.5	462.5	462.5	462.5	463.75	487.5	487.5	487.5	483.333	487.5	527.5	2	1.72333	1.8	1.4	1.3	1.225	1.05	1.15	1.15	1.1	1.15	1.1	1.05	1	1	1.03333	1.025	1.025	120	345	300	255	360	480	450	690	586.5	603	549
Brussels	0	SD	19.3477	60.84	30.36	54.4671	48.5627	57.735	41.1299	25	25	25	25	24.2813	25	25	25	28.8675	25	66.0177	0.163299	0.0680686	0.282843	0.141421	0.141421	0.0353553	0.0707107	0.0707107	0.0707107	0.141421	0.212132	0.141421	0.0707107	0	0	0.057735	0.05	0.206155	0	179.165	0	63.6396	254.558	84.8528	42.4264	212.132	108.187	38.1838	165.463
Portugal	0	Average	326.875	342.554	355.217	360.333	366.562	373.304	384.737	381.009	401.017	394.443	401.325	404.213	423.233	452.91	490.1	494.529	516.336	552.23	2.2025	2.38792	2.07609	1.66	1.4787	1.30609	1.21125	1.05739	1.05696	0.990909	0.864211	0.812273	0.7815	0.717619	0.74381	0.788095	0.851818	0.84087	212.25	378	483.875	610.125	584.25	620.75	668.217	711.25	743.625	771.25	801.875
Portugal	0	SD	96.5353	84.6935	77.6893	72.6957	71.7467	60.2002	67.0672	62.1682	63.9842	75.3701	70.4197	70.2451	62.058	103.531	118.551	122.388	171.717	204.431	0.615038	0.716701	0.646126	0.49503	0.47328	0.400826	0.3342	0.29792	0.277741	0.242878	0.229766	0.206673	0.207904	0.200497	0.236759	0.259839	0.27633	0.264986	94.9601	228.514	313.925	429.184	371.267	327.026	389.139	424.433	346.589	373.759	345.053
Spain	1	Average	441.667	556.25	576.471	594.118	614.706	682.353	694.118	717.647	708.824	711.765	723.529	744.118	738.235	726.471	702.941	702.941	738.235	811.765	2.35714	2.46875	2.5	2.47059	2.47059	2.23529	2.23529	2.23529	2.17647	2.17647	2	1.86471	1.81176	1.66471	1.64706	1.53529	1.47647	1.41176	461.6	442.875	418.588	492.375	443.647	457.059	465.882	445.765	445.765	446.824	444
Spain	1	SD	194.263	174.045	186.344	195.961	178.33	145.711	142.393	158.056	156.36	146.34	138.2	124.853	113.921	121.344	102.272	94.3242	87.5525	85.7493	0.541163	0.618297	0.612372	0.648811	0.648811	0.533785	0.471621	0.471621	0.430885	0.430885	0.395285	0.280493	0.325734	0.320041	0.31646	0.278256	0.330774	0.319926	146.838	91.7619	156.036	210.022	128.589	133.09	142.964	167.474	111.481	111.488	138.456
UK	1	Average	175	191.667	158.333	216.667	241.667	291.667	308.333	341.667	325	325	341.667	366.667	391.667	583.333	516.667	566.667	575	475	2.6	2.3	2.26667	2.13333	2.16667	2	2	1.87667	1.86667	1.7	1.66667	1.46667	1.43333	1.26667	1.16667	1.26667	1.13333	1.15	333.333	265.333	312	241.667	295.333	246	278	333.333	341.667	290	256.667
UK	1	SD	25	72.1688	14.4338	62.9153	76.3763	62.9153	38.1881	38.1881	43.3013	43.3013	38.1881	62.9153	57.735	104.083	202.073	175.594	163.936	106.066	0.2	0.264575	0.208167	0.152753	0.251661	0.34641	0.282843	0.254231	0.152753	0.2	0.152753	0.208167	0.152753	0.152753	0.152753	0.351188	0.321455	0.0707107	278.852	160.749	159.662	76.5398	93.1683	46.1303	149.171	50.3322	36.1709	122.882	133.167
Nederland	1	Average	276	347.444	381.889	399.111	404.556	425.889	436	440.222	469.778	491.222	509.556	521.889	561	570.333	592.625	703.667	868.222	817.75	1.81111	2.14	2.01778	1.97889	1.97222	1.85889	1.6825	1.49667	1.4975	1.32889	1.38	1.31111	1.225	1.1775	1.025	0.88625	0.925556	0.97	176.111	202.222	205	290.667	280.778	210.5	289.611	262.778	314.389	299.556	359.833
Nederland	1	SD	60.3096	115.423	112.48	152.304	164.3	141.395	134.63	116.769	142.068	165.645	192.547	180.181	267.839	271.731	291.009	561.259	615.261	587.972	0.318019	0.354718	0.398772	0.389597	0.427662	0.382376	0.53561	0.381412	0.343626	0.323938	0.347239	0.32766	0.274591	0.36378	0.315051	0.211318	0.289617	0.179907	33.7062	53.216	46.3006	48.9113	45.2984	69.633	64.6286	115.826	117.95	130.665	121.228
Turkey	1	Average	360.143	366.857	448.286	458.714	441.857	454.714	455.571	522.857	397.143	510.429	552.857	634.429	711.429	852.857	957.857	825.286	820.667	754	0.989286	1.07271	0.934571	0.708714	0.735429	0.749857	0.716286	0.688833	0.736667	0.666833	0.692167	0.639167	0.571333	0.556333	0.446833	0.44	0.3914	0.438429	278.143	587.143	718.286	746.571	775.843	703.443	811.943	808	769.043	777.557	764.014
Turkey	1	SD	88.9259	21.2637	72.805	81.7715	135.656	179.18	186.545	256.074	163.296	184.164	185.17	275.794	311.096	391.513	380.371	184.442	187.119	222.693	0.159684	0.0457301	0.214007	0.17465	0.170085	0.171355	0.165807	0.214481	0.151268	0.155461	0.184686	0.122842	0.0942967	0.114033	0.207807	0.100791	0.156574	0.121654	179.539	233.247	312.259	277.822	265.907	267.171	272.721	338.039	224.367	209.184	244.928
Germany	1	Average	213.333	206.667	213	230	241.667	245.714	264.286	270	300	337.143	373.333	458.333	528.333	571.429	635.714	683.571	695	1325	1.425	1.36667	1.314	1.342	1.514	1.26857	1.14429	1.13143	1.13714	0.958571	0.961429	0.901429	0.977143	0.891429	0.845714	0.778571	0.788571	0.878333	176.4	165.5	222.2	201	225	230.571	253.714	243.429	293.571	335.571	459
Germany	1	SD	49.6655	22.5093	18.5742	25.2982	39.7073	32.5869	36.904	39.5811	62.2896	141.623	92.0145	162.532	104.003	131.837	195.18	256.851	270.355	725.086	0.519336	0.281117	0.106207	0.22354	0.431022	0.156144	0.200986	0.188894	0.133755	0.263592	0.201695	0.217748	0.11514	0.156889	0.0972723	0.0920921	0.121714	0.54179	18.2975	49.7102	78.4388	49.8758	90.4986	86.0191	78.1893	72.6518	67.0469	89.17	140.84
Denmark	1	Average	266.711	327.63	334.62	368.436	383.752	400.619	425.562	445.355	484.857	497.186	512.757	552.88	638.72	777.514	651.789	917.536	974.227	1347.04																			325.978	373.478	367.5	363.739	360.174	363.065	378.652	372.295	459.727	502.409	543.273
Denmark	1	SD	47.8129	122.804	67.8288	77.8588	73.5583	71.4915	71.9165	89.8312	107.079	119.993	129.292	202.52	301.737	644.793	297.892	536.428	355.033	875.828																			52.3686	108.562	100.572	99.1075	79.3453	109.701	96.1296	98.3721	117.342	121.86	141.873
Brussels	1	Average	275.333	351	350	365	330	350	417.5	430	455	480	500	500	525	575	575	585	616.667	623.333	2.03333	1.65	1.45	1.55	1.5	1.45	1.25	1.2	1.05	1.25	1.15	1.1	1.075	1	1.06667	1	1	1	120	220	420	600	660	600	450	510	345	405	355.5
Brussels	1	SD	61.0765	1.41421	0	21.2132	28.2843	0	60.1041	42.4264	7.07107	28.2843	0	0	35.3553	106.066	106.066	120.208	104.083	107.858	0.351188	0.0707107	0.353553	0.636396	0.707107	0.636396	0.353553	0.141421	0.0707107	0.212132	0.0707107	0	0.106066	0	0.057735	0	0	0	0	173.205	0	169.706	424.264	678.823	212.132	296.985	318.198	233.345	299.106
Portugal	1	Average	311.25	407.75	400.708	391.7	398.777	402.192	392.815	391.073	438.731	453.285	441.25	470.277	485.908	507.775	573.3	694.7	760.946	785.123	2.19033	2.18167	2.02167	1.8225	1.605	1.42	1.3525	1.254	1.1475	1.06917	1.04727	0.925833	0.899231	0.890833	0.821538	0.894545	0.745385	0.723077	223.385	309.75	294.923	335.769	406.385	426.692	501	508.154	495.462	580.846	555.231
Portugal	1	SD	69.2205	117.139	115.358	77.3369	73.4604	64.0057	55.7034	53.7618	84.8846	85.753	77.8211	78.1508	97.1092	134.293	208.527	307.74	358.934	382.205	0.760453	0.857924	0.617529	0.385372	0.36438	0.373071	0.337454	0.389877	0.402743	0.36378	0.27078	0.291219	0.302723	0.207077	0.25235	0.241965	0.269246	0.253653	144.357	139.393	187.087	204.156	210.53	210.304	285.836	196.531	214.784	290.449	268.103
[truncated: 43 more columns]
